# Supplementary material for: Tissue and cellular spatiotemporal dynamics in colon aging
Source: bioRxiv. 2024 Apr 26:2024.04.22.590125. Preprint. [Version 1] doi: 10.1101/2024.04.22.590125 (PMC11071407; doi:10.1101/2024.04.22.590125)
Supplement: Supplement 6 — Extended Data Table 5. Simulated ST data specifications. [file media-6.xlsx]

## Sheet: Sheet1
scRNA-seq cell type annotation	Image-based cell type assignment	Simulated AAR
Mesothelial	Interstitial	externa
Neuron_1	Interstitial	externa
Glia	Interstitial	externa, crypt mid
Macrophage	Interstitial	externa, crypt mid
Fibroblast	Interstitial	crypt mid
Vascular	Interstitial	crypt mid
Myocyte	Muscle	externa
Goblet	Rest	crypt mid
Cycling_TA_1	Rest	crypt mid
TA_1	Rest	crypt mid
